# Supplementary material for: The associations of maternal liver biomarkers in early pregnancy with the risk of gestational diabetes mellitus: a prospective cohort study and Mendelian randomization analysis
Source: Front Endocrinol (Lausanne). 2024 May 21;15:1396347. doi: 10.3389/fendo.2024.1396347 (PMC11148214; doi:10.3389/fendo.2024.1396347)
Supplement: Supplementary file 1 [file Table_1.xlsx]

## Sheet: Catalogue
The Associations of Maternal Liver Biomarkers in Early Pregnancy with the Risk of Gestational Diabetes Mellitus: A Prospective Cohort Study and Mendelian Randomization Analysis
Table S1. General information of SNPs associated with ALT level used in the MR study (n=166).
Table S2. General information of SNPs associated with AST level used in the MR study (n=179).
Table S3. General information of SNPs associated with GGT level used in the MR study (n=246).
Table S4. General information of SNPs associated with ALP level used in the MR study (n=246).
Table S5. Associations between liver biomarkers in early pregnancy and blood glucose levels in the 75-g OGTT.
Table S6. The associations of liver biomarkers with GDM risk among participants with normal range of liver biomarkers.
Table S7. The associations of liver biomarkers in first trimester (8- 12w) with GDM risk.
Table S8. Joint effects and interaction of AST/ALT ratio and lipids in early pregnancy on the risk of GDM.

## Sheet: Table S1
Table S1. General information of SNPs associated with ALT level used in the MR study (n=166).
Chromosome	Position	Effect allele	Reference allele	Effect allele frequency	Beta	SE	P value
1	11181327	T	C	0.233554	-0.0177225	0.00244516	2.7e-13
1	50862183	T	C	0.520344	0.0125851	0.00204845	1.3e-10
1	66100915	T	C	0.178523	0.0206108	0.00268589	4.2e-15
1	101595983	C	A	0.235034	0.0151595	0.00241078	1e-10
1	150981225	A	C	0.0146093	-0.0930721	0.00888981	2.2e-26
1	172366806	G	A	0.565274	-0.0136933	0.00206553	7.7e-11
1	219649865	A	C	0.455701	0.0195814	0.00205396	1.8e-22
1	28590319	C	T	0.320302	-0.0132149	0.00219194	2.4e-09
1	154938662	C	T	0.0309194	-0.0359466	0.00595856	3.2e-10
1	155108287	A	G	0.407732	-0.0292744	0.00208531	1e-47
1	112042383	A	G	0.813296	0.0144587	0.0026784	4.3e-08
1	227174145	C	T	0.51028	0.0129541	0.00205203	4.7e-11
1	93876429	G	A	0.810754	-0.0212467	0.00261368	2.8e-16
1	203510396	T	C	0.501439	-0.0123272	0.00204857	4e-10
1	89225976	C	T	0.614069	0.0209507	0.00210815	8.9e-24
1	161520931	T	C	0.118748	0.028938	0.00315895	4.6e-20
1	204199614	T	C	0.455373	0.0111443	0.00209017	4.7e-08
2	101638828	T	C	0.139668	-0.0208441	0.00298849	3.3e-12
2	48554955	A	G	0.123153	0.0210164	0.0031157	9e-11
2	170606293	TA	T	0.097022	-0.0219442	0.00347111	2.9e-11
2	169926847	A	G	0.113087	0.0256129	0.00324179	4.8e-16
2	25158008	C	T	0.489213	-0.0114279	0.00205037	6e-09
2	25578778	A	G	0.0815479	0.0204271	0.00374497	2.2e-08
2	112705157	C	T	0.620782	-0.0146834	0.0021287	5.2e-12
2	174131392	C	T	0.0837033	0.0233292	0.00370993	7.7e-10
2	102970677	C	T	0.146478	0.018773	0.00289674	4.7e-10
2	202115791	T	C	0.334132	-0.0134046	0.00217428	1.8e-09
3	50058610	T	G	0.939581	-0.0259536	0.00431467	8.2e-10
3	160110255	A	G	0.261664	0.0240255	0.0023357	1.5e-25
3	149242596	A	G	0.103164	-0.0208664	0.00337424	1.3e-10
3	172257074	G	A	0.131161	-0.0325913	0.00304509	2.1e-26
3	37032370	C	T	0.454333	-0.0176963	0.00206821	9.6e-18
3	149121095	T	G	0.702307	-0.026122	0.00224604	1.3e-31
3	172206980	G	A	0.668634	0.0141638	0.00217735	6.8e-12
4	54365798	A	G	0.149705	0.0175277	0.00288032	3.1e-09
4	69362301	G	T	0.645477	-0.0150662	0.00218884	7.7e-13
4	100504664	C	T	0.253095	-0.0167141	0.00238185	4.8e-12
4	88231392	TA	T	0.275935	-0.0478361	0.0023005	9.8e-97
4	37516608	A	G	0.547638	-0.0116123	0.00205847	7.1e-09
4	87221827	A	G	0.112923	-0.0177879	0.00324338	1.4e-08
5	131008194	C	T	0.94028	-0.0336821	0.00439719	3.6e-15
5	70798541	G	A	0.089052	0.0201555	0.0037777	4.8e-08
5	106883689	C	A	0.188768	0.0162187	0.00262699	2.9e-10
5	171865548	T	C	0.335502	-0.011452	0.00217393	4e-08
5	157928196	C	T	0.212783	0.0140665	0.00250997	6.4e-09
5	72919887	A	G	0.720032	-0.0137286	0.00228805	2.6e-09
5	156753284	C	T	0.0531226	-0.0391863	0.00458944	6.7e-18
6	53921674	C	T	0.689141	-0.0152483	0.00222125	5.4e-12
6	99836954	A	G	0.125913	-0.0180301	0.00309826	3.6e-08
6	36629714	T	C	0.658972	0.0131468	0.0021716	2.6e-10
6	112522852	A	G	0.0663405	-0.0234511	0.00417197	3e-09
6	116325142	T	C	0.400045	0.0197668	0.0021024	2.7e-21
6	130381246	C	T	0.685517	0.0211215	0.00223522	1.3e-22
6	20409775	C	A	0.666337	0.0163093	0.00218202	7.6e-14
6	159227768	C	T	0.628402	-0.0158022	0.00212307	1.9e-14
6	32582354	T	C	0.42218	-0.0253402	0.00293173	1e-17
6	21922559	A	G	0.282206	-0.0162769	0.00228245	1.4e-13
6	35285720	C	A	0.874416	-0.0204191	0.0031441	1.4e-11
6	126812007	C	A	0.023685	0.0454402	0.00677023	5.2e-12
7	6476237	T	C	0.237431	0.016538	0.00242094	1.1e-11
7	28172014	T	C	0.202321	0.0266013	0.00255362	5.1e-26
7	100865847	C	T	0.279663	0.012594	0.00229472	2.1e-08
7	56160977	G	A	0.705728	-0.0136993	0.00224969	7.2e-10
7	87102251	T	C	0.180955	-0.0355452	0.00266968	1.2e-41
7	116436097	A	G	0.453444	-0.0140773	0.00206934	1.1e-12
7	130433384	T	C	0.493322	-0.0162498	0.00205327	5.2e-16
7	44845032	G	A	0.0757463	-0.0234808	0.00387922	2.5e-09
7	73240296	T	C	0.757924	0.0146652	0.00239841	1.5e-09
7	134889141	A	G	0.728118	0.0187752	0.00234278	2.1e-16
8	72419796	G	A	0.0793254	0.0280245	0.00379481	8.9e-14
8	145733886	T	G	0.0264315	-0.0390681	0.0063861	4.2e-09
8	9185146	C	T	0.898505	-0.0427475	0.00363619	1.3e-31
8	145730221	A	G	0.0122307	-0.258526	0.00962646	6e-164
8	146016869	C	T	0.0330257	-0.0626134	0.00598596	3e-26
8	6569927	T	C	0.653644	0.0180899	0.00215381	1.1e-16
8	21937870	A	G	0.821545	-0.0240928	0.00278943	7.8e-19
8	103676605	C	T	0.370645	-0.0194497	0.00212605	5.9e-20
8	126645810	C	T	0.286008	0.0158236	0.0022699	1.6e-13
8	145678533	T	C	0.0131991	0.0823343	0.00976233	1.4e-17
8	145694023	A	G	0.0335996	0.0414507	0.0063846	7.1e-11
9	117166246	G	A	0.491836	-0.0432019	0.00206525	4.3e-103
9	132566666	A	G	0.0942329	-0.0286327	0.00354467	2.7e-16
9	95902595	A	G	0.136304	-0.0243003	0.00299426	4.1e-16
9	116843559	C	T	0.631083	-0.0126137	0.00212749	8.2e-10
9	1038063	C	A	0.229381	0.0144849	0.00244223	2e-09
9	98239730	A	G	0.0907447	-0.0245714	0.00363647	7.1e-12
9	136149229	C	T	0.317432	0.0281039	0.00221061	3.5e-40
9	132246409	T	G	0.279911	-0.01311	0.00228774	4.8e-09
9	136905474	T	C	0.289328	0.0135123	0.00228386	1.5e-09
10	89788638	C	T	0.257296	0.0157569	0.00234776	4e-12
10	113981435	C	T	0.148088	-0.0227547	0.00288876	8.2e-15
10	45938746	T	C	0.171971	-0.0160287	0.00272953	9.8e-09
10	70986723	G	T	0.691473	0.0347373	0.00222593	5.9e-58
10	98470865	C	T	0.182728	0.0233445	0.00265449	1e-18
10	101912064	C	T	0.495599	-0.068683	0.0020574	1e-200
10	122919206	T	C	0.0215828	-0.0377961	0.00704383	3.4e-08
10	74683921	A	G	0.0426681	-0.0335513	0.00510127	1.2e-10
10	79589904	T	C	0.337115	0.0263206	0.00218752	1.4e-34
10	105649813	G	A	0.502449	-0.0109632	0.00205112	1.7e-08
11	69281829	C	A	0.570551	0.0144737	0.0020706	8.5e-13
11	94127928	A	G	0.0383277	0.0352243	0.00534498	1.3e-11
11	5690003	T	C	0.140964	0.0194198	0.00295029	1.9e-12
11	22175677	T	G	0.519113	0.0154343	0.00205693	7.9e-15
11	72497462	T	C	0.341935	0.0241123	0.00216197	1.5e-28
11	125385680	T	G	0.0665779	0.0275998	0.0041203	1.6e-12
11	34653771	G	T	0.105888	-0.0199777	0.00334222	5.8e-10
11	57471922	TA	T	0.32824	-0.0122556	0.00219648	6.2e-09
11	93866147	G	T	0.116575	-0.0705209	0.00320056	9.59e-111
12	121615103	A	G	0.395437	0.0181043	0.0021065	9.4e-19
12	122964708	C	T	0.733067	-0.0150484	0.00236567	6e-10
12	495217	T	G	0.690505	-0.0134027	0.00228662	1.1e-08
12	57081517	G	A	0.713699	0.015704	0.00230317	1.6e-11
12	26485639	A	G	0.359106	0.0113605	0.00213825	2.4e-08
12	20579969	T	G	0.200471	-0.0207343	0.00256856	7.1e-17
12	10562025	T	C	0.685951	-0.0165952	0.00225478	2.1e-14
12	25409069	G	A	0.0719027	-0.0232792	0.0039793	1.1e-09
12	53294381	C	T	0.512368	0.0124264	0.00206695	4.5e-10
13	50722895	A	C	0.0210223	-0.059818	0.00717626	7.8e-17
13	33232435	G	A	0.421342	-0.0109533	0.00211468	3.7e-08
13	111019895	C	T	0.399262	-0.0166949	0.0020994	1.2e-15
13	111328765	T	C	0.0626635	-0.0233744	0.00424188	1.1e-08
13	28440454	G	A	0.565656	-0.0175415	0.00207348	3.7e-18
14	24883887	A	G	0.469811	0.0181575	0.00211674	6.8e-17
14	69599483	T	G	0.257536	0.0155112	0.00234921	1.9e-11
14	35184541	C	T	0.589294	0.0176505	0.00208863	1.1e-18
14	77517894	A	G	0.338651	-0.0144975	0.00217391	4.1e-12
15	31687478	T	C	0.672879	0.0128212	0.00219203	1.2e-08
15	39879517	T	C	0.295877	0.0171177	0.00226342	2.5e-14
15	49813343	C	T	0.246706	-0.0153399	0.00238323	9.3e-11
15	40330629	T	C	0.704875	-0.0260727	0.00228817	2.3e-31
15	50941131	G	A	0.401164	-0.014607	0.00210293	9.1e-12
16	83988886	G	A	0.527033	-0.0204676	0.00206133	6.6e-25
16	72066879	T	C	0.147907	0.0227927	0.00289763	3e-15
16	58549932	C	T	0.528829	-0.0178948	0.00207773	3.2e-18
17	46152322	C	T	0.0894598	-0.0205583	0.00361913	2.4e-08
17	66038556	A	G	0.200135	0.0165441	0.00260041	7.7e-11
17	17880877	G	A	0.32233	0.0148973	0.00220772	1.1e-11
17	7106475	G	A	0.0261981	0.0579677	0.00660085	2.2e-19
17	66456481	T	G	0.486721	-0.0117694	0.00205329	8.7e-09
17	75338489	C	A	0.474115	-0.0127165	0.00205813	1.8e-10
17	18290670	T	C	0.609554	0.0110026	0.00210657	1.7e-08
17	73824121	C	T	0.326148	-0.0188235	0.00221792	8e-17
17	1965542	A	G	0.741983	-0.0139644	0.00234843	9.6e-10
17	79488775	T	C	0.389563	0.0266457	0.00210415	9.4e-39
18	42600074	T	C	0.298394	0.0130831	0.0022479	4.7e-10
18	56095378	G	T	0.796707	-0.0436281	0.00255673	2.4e-68
18	60867780	T	C	0.732207	0.0138089	0.00232041	2.3e-09
19	36015865	C	A	0.549621	-0.0113926	0.00210127	2e-08
19	3750622	C	A	0.537661	-0.0141284	0.00211527	9e-12
19	47634313	G	T	0.890656	-0.0215551	0.00336788	4e-12
19	17844894	G	A	0.49503	0.0146218	0.0020522	2.7e-14
19	18234588	T	C	0.25404	0.0225017	0.00235792	1.7e-23
20	12962718	G	A	0.608534	-0.0191676	0.002108	7e-21
20	32308275	T	C	0.154829	0.0286326	0.00284225	4.8e-25
20	17844684	T	G	0.660337	0.0160779	0.00217156	4.3e-13
20	33132364	T	C	0.475423	0.0167247	0.00206292	1.6e-17
20	60897487	T	C	0.572534	-0.0133188	0.00215467	5.1e-10
20	62697000	A	C	0.242403	0.017742	0.00240117	1.9e-13
20	45589259	A	C	0.400001	0.0127614	0.0021005	8.5e-11
21	30557510	C	T	0.880828	0.0228989	0.00317773	1.5e-12
21	46268783	C	T	0.525391	-0.0186028	0.00206377	1.1e-20
22	38609950	A	G	0.527199	0.0193806	0.00206727	2.1e-22
22	40697377	G	A	0.344481	0.0109604	0.00217185	4.3e-08
22	24314006	T	G	0.644056	-0.0148417	0.00214273	4.3e-13
22	18465105	A	G	0.261657	-0.0137897	0.0023368	1.1e-09
22	50696662	T	C	0.356985	0.0140869	0.00215607	8.9e-11

## Sheet: Table S2
Table S2. General information of SNPs associated with AST level used in the MR study (n=179).
Chromosome	Position	Effect allele	Reference allele	Effect allele frequency	Beta	SE	P value
1	93215892	T	G	0.0150967	0.0525993	0.00836472	1.1e-10
1	183817016	A	G	0.201366	0.0356368	0.00253989	1.3e-47
1	228558892	T	C	0.0593548	0.0268286	0.00435016	1.2e-09
1	9244795	T	G	0.281222	-0.0149753	0.00226772	5.9e-12
1	11181327	T	C	0.233585	-0.017078	0.00243433	3.7e-14
1	66100915	T	C	0.178522	0.0245956	0.00267422	2.1e-19
1	14123747	G	A	0.230118	0.0134086	0.00242165	4.1e-08
1	59651063	T	G	0.276422	-0.0217216	0.00228001	3.3e-22
1	161697149	T	G	0.0276208	0.041575	0.00623615	8.8e-12
1	94727624	A	G	0.228265	0.0171863	0.0024268	3.4e-13
1	111737183	T	C	0.681926	-0.0142921	0.00220385	4.7e-10
1	150981225	A	C	0.0146122	-0.0662195	0.00885038	1.3e-14
1	155109973	T	G	0.0191414	-0.0418326	0.00747375	4e-09
1	161671306	T	G	0.105416	0.0615414	0.00331934	1.3e-79
1	200971049	A	G	0.089306	-0.0239679	0.00357892	6.7e-13
2	48253268	G	A	0.549573	0.0176335	0.00205408	1.2e-18
2	71633389	T	C	0.568853	0.0161243	0.00207587	1.6e-15
2	101638888	G	A	0.66412	-0.0173246	0.00219683	7.3e-17
2	234394487	A	G	0.307348	0.0118788	0.00223176	9.8e-09
2	43855150	C	A	0.0877747	0.024731	0.00361124	1.5e-13
2	85440398	G	A	0.515905	0.0131691	0.00204365	8e-12
2	160602258	G	A	0.401647	-0.014507	0.00209179	1.8e-12
2	60480973	T	G	0.636215	-0.0139504	0.00212234	1.7e-10
2	112705157	C	T	0.620764	-0.0148726	0.00212129	1.7e-13
2	136614255	A	G	0.769262	0.0159468	0.00258027	2.2e-10
2	179432185	G	A	0.300239	0.0252528	0.00234111	1.4e-28
3	132250950	A	G	0.0907729	-0.036387	0.00355871	5.6e-25
3	134032960	A	G	0.233241	-0.0142917	0.00241394	5.4e-09
3	172257074	G	A	0.131143	-0.0329596	0.00303215	2.3e-28
3	33132144	G	A	0.71107	0.021579	0.00226627	3e-22
3	149121095	T	G	0.702312	-0.013992	0.00223658	3.7e-10
3	152187431	G	A	0.16297	-0.0156862	0.00276309	1e-09
3	160110255	A	G	0.261686	0.0186093	0.00232594	4.3e-17
3	46003735	T	C	0.0119227	0.123271	0.00944299	5.1e-40
3	58406836	T	C	0.372205	0.0550101	0.00211715	1.9e-152
3	71615018	G	A	0.692942	0.0127487	0.002216	1.5e-09
3	101721475	C	A	0.692505	0.0135929	0.00220922	1.1e-10
4	48037926	G	A	0.213391	0.0170157	0.00250613	4.5e-11
4	100014805	G	A	0.57969	-0.0225868	0.00207419	1.9e-27
4	23898043	T	G	0.772975	0.0176111	0.00244448	8.9e-13
4	26306658	T	C	0.0491291	0.0271366	0.00473063	3.1e-09
4	88188514	A	G	0.283904	-0.0386825	0.00226824	1.4e-69
4	169343044	G	A	0.199265	0.0167087	0.00259433	3.7e-10
4	23413809	C	A	0.433565	0.0181716	0.00206442	1.5e-19
4	3478323	C	T	0.421539	0.0119253	0.00208224	2.6e-08
4	8235220	A	C	0.00831282	0.0853501	0.0119673	6.9e-14
4	89740128	A	G	0.455105	0.0115739	0.0020535	8.5e-09
4	184247352	A	G	0.228904	0.0178331	0.00243661	8.5e-15
5	76816443	C	T	0.337382	-0.0143176	0.00216335	3.8e-11
5	39424010	G	A	0.256525	0.0281878	0.00234215	5.7e-33
5	72364673	G	A	0.530139	0.0373317	0.00206664	6.1e-76
5	74558893	G	A	0.370637	0.0119986	0.00211675	2.3e-08
5	102310166	A	G	0.362043	-0.011038	0.00214132	2.2e-08
5	39527943	C	A	0.20832	0.0312786	0.00251973	6.6e-37
5	140048707	G	A	0.0922423	0.0234846	0.00357482	2.1e-11
5	70248108	CA	C	0.126375	0.0195584	0.00311041	7.4e-11
5	96249115	T	C	0.494958	-0.0210914	0.00206227	3.9e-25
5	149439494	A	C	0.114096	-0.026351	0.0032335	5.1e-16
5	118574562	G	A	0.318648	0.0113016	0.00220595	3.1e-08
5	131819977	T	C	0.334012	-0.0162065	0.00217129	4.7e-15
5	179290845	G	T	0.445289	0.0149116	0.00208604	4.1e-12
6	26056549	G	A	0.673144	0.0199334	0.00238208	4.8e-16
6	49409737	C	T	0.355593	0.0134668	0.00216889	1.2e-09
6	100727703	G	T	0.224098	0.0134956	0.00245379	1.2e-08
6	31107361	A	C	0.165713	0.0278379	0.00422132	2.4e-11
6	116325142	T	C	0.400061	0.0170462	0.00209414	1.1e-15
6	74320306	T	C	0.316215	0.0126683	0.00220795	2.9e-09
6	170585983	T	C	0.0201013	0.0397426	0.00730282	4.3e-08
6	13519372	G	A	0.692644	0.0266033	0.00221458	2.1e-36
6	32585632	A	G	0.0279321	0.0752015	0.00652416	5.4e-31
7	1195215	C	A	0.168678	0.0167009	0.00274545	4.6e-10
7	7230388	G	A	0.616109	-0.0178421	0.00210706	1.3e-18
7	127404987	A	G	0.294657	-0.0161957	0.00224478	5.2e-14
7	86998842	A	G	0.759736	0.01446	0.00244131	3.9e-08
7	17911038	T	C	0.396683	-0.0238893	0.00209362	3.4e-31
7	134871775	T	C	0.731397	0.0198543	0.00232742	7e-19
7	66276217	C	T	0.262394	0.0133178	0.00233102	2e-09
7	73020301	C	T	0.951869	-0.0312053	0.00508272	5e-10
7	150256384	C	T	0.604654	-0.011564	0.00209349	4.5e-08
8	49366513	A	G	0.179034	-0.0153369	0.00267211	1.3e-08
8	59447578	G	T	0.321272	-0.021402	0.00219454	3.6e-22
8	23060256	C	T	0.469939	-0.0119308	0.00206629	1.1e-08
8	72471549	T	C	0.0883686	0.0283166	0.00360994	6e-15
8	9185146	C	T	0.898543	-0.0222358	0.00363445	2.8e-10
8	142229145	G	A	0.591105	0.0253888	0.0021021	5.3e-36
8	61556306	T	C	0.481399	0.012447	0.0020491	3.3e-10
8	120429282	T	G	0.240533	0.0141107	0.00240457	3.7e-08
9	82279767	T	C	0.0994139	0.0288231	0.00341999	8.3e-18
9	117166246	G	A	0.491802	-0.0254288	0.00205845	1.1e-37
9	125920376	A	G	0.854837	-0.018004	0.00293406	1.3e-10
9	136149399	A	G	0.184726	-0.0494043	0.00264346	2.2e-79
9	139994102	A	G	0.734461	-0.0160856	0.00235497	3.8e-14
9	33113121	A	G	0.425551	-0.0312019	0.00207484	9.7e-55
9	103340369	A	G	0.416918	0.0234681	0.00208054	2.7e-30
9	93913579	T	C	0.566058	-0.011615	0.00206414	3.8e-08
9	95895411	T	C	0.49013	0.0140933	0.00204618	5.7e-11
9	130738730	T	C	0.200218	-0.0137931	0.0025619	4.2e-08
10	29754535	A	G	0.135068	0.0163251	0.00297529	1.4e-08
10	79589904	T	C	0.337094	0.0193	0.002161	2.8e-19
10	101912064	C	T	0.495598	-0.0493814	0.00203269	6.1e-136
10	115786611	T	G	0.127985	-0.0222108	0.00303283	3.1e-13
10	126635262	G	A	0.753951	0.0128203	0.00235416	1.7e-08
10	17261762	A	G	0.309921	-0.0251094	0.00219363	1.7e-32
10	71173681	A	G	0.617074	-0.0118058	0.00208575	1.9e-08
10	18246833	G	A	0.0204625	0.122387	0.00716311	4e-66
10	18377095	C	A	0.0966376	-0.0347386	0.00343226	4e-26
10	18136543	A	G	0.14472	0.164104	0.00287886	1e-200
10	70986723	G	T	0.69144	0.025337	0.002199	1.4e-32
10	101194285	A	G	0.598805	0.0415719	0.00206838	2.1e-90
10	17806504	A	G	0.820231	-0.111572	0.00264181	1e-200
11	1774666	C	T	0.270654	0.015374	0.00232865	1.5e-11
11	57420780	C	T	0.581818	-0.0146327	0.00208155	4.7e-12
11	93866147	G	T	0.116585	-0.0535697	0.00318853	1.4e-65
11	22175677	T	G	0.519114	0.0242894	0.00204957	1.7e-35
11	28260444	C	T	0.550367	0.0122752	0.00205371	6.1e-10
11	61687674	A	G	0.309334	-0.0124781	0.00222113	1.3e-08
11	78128797	T	C	0.169361	-0.027316	0.00273614	4.4e-27
11	95177905	C	A	0.0864645	-0.0259977	0.00364782	1.2e-12
11	125385680	T	G	0.0665629	0.0429073	0.00410561	1.4e-26
11	2958818	C	T	0.291848	-0.0175408	0.00224964	7.5e-14
11	128199283	A	G	0.0964007	-0.0199246	0.00346497	3.5e-09
12	58112189	G	A	0.425221	0.0108297	0.00208706	4.8e-08
12	71099936	G	A	0.324884	0.0220144	0.00218665	1.1e-24
12	3351169	C	T	0.0893608	0.0221965	0.0035877	7.8e-11
12	125243574	A	G	0.0829096	-0.0187749	0.00371866	3.4e-08
12	89526446	G	A	0.222631	-0.0154134	0.00245936	8.1e-11
12	122484540	A	G	0.447273	-0.0133555	0.00205683	2.6e-12
12	20579969	T	G	0.200429	-0.016997	0.00256051	1.6e-12
12	100874901	T	C	0.333187	0.0117272	0.00217416	1.5e-08
12	10562089	C	A	0.688626	-0.0222804	0.00225239	2.5e-24
12	57081517	G	A	0.713685	0.0206527	0.0022957	1.3e-19
12	121202362	C	T	0.587886	0.0219664	0.00207662	1.2e-26
13	28440454	G	A	0.565656	-0.0129016	0.00206713	3.2e-11
13	50722895	A	C	0.0210184	-0.0407278	0.0071546	7.3e-09
13	114559522	T	C	0.159213	0.0222634	0.00280239	3.4e-16
13	74184893	A	G	0.555832	0.0170523	0.00206385	1.5e-17
13	22343943	T	C	0.664743	0.0187397	0.00217305	5.9e-19
14	73015668	G	A	0.332956	-0.0120369	0.00217393	5.5e-10
14	35442205	C	T	0.443809	0.0166004	0.00206047	6e-16
14	77521744	C	T	0.424837	-0.0115399	0.00207177	1.7e-08
14	70759011	G	T	0.349161	-0.0141269	0.00215087	5.7e-11
15	51451746	C	T	0.146569	0.0154805	0.00289831	4.6e-08
15	90347338	C	T	0.104563	-0.0246438	0.00335367	1.7e-13
15	49867323	A	G	0.726106	0.0126132	0.0023239	9.7e-09
15	72252498	T	C	0.209137	-0.0181495	0.00254716	3.3e-14
15	86265644	A	G	0.229311	-0.0218407	0.00247079	5.5e-19
15	40330629	T	C	0.704867	-0.0239182	0.00228124	1.5e-26
15	50941131	G	A	0.401145	-0.0170811	0.00209652	1e-15
15	79231478	C	T	0.127627	0.0221698	0.00309303	1.1e-14
16	57005301	T	C	0.438871	-0.0136295	0.00207128	1.3e-11
16	79582676	G	A	0.109461	0.0207553	0.00328726	1.2e-10
16	79711336	C	T	0.330975	0.0159726	0.00217675	8.5e-14
16	54417304	G	A	0.334986	0.026677	0.00216595	5.3e-36
16	58752466	T	C	0.0840652	-0.0732077	0.00370207	4.1e-89
16	88697487	A	G	0.446553	-0.0167461	0.00208295	7.8e-17
17	29705947	C	T	0.616461	-0.0163577	0.00210459	1.9e-15
17	18220770	A	G	0.663471	0.0134112	0.00218948	5.6e-10
17	65041073	A	G	0.129969	0.019578	0.00307823	1.9e-10
17	76403984	A	G	0.489986	0.0224494	0.00204821	3.7e-28
17	5257792	G	T	0.0235697	-0.03595	0.00675948	2.1e-08
17	7106475	G	A	0.0262002	0.0544912	0.0065783	2.5e-17
17	44144152	C	T	0.217663	-0.0254188	0.00251515	1.1e-24
17	46052793	G	A	0.736602	-0.0165979	0.00233831	4.7e-13
17	76342882	C	A	0.374244	-0.0142237	0.00211593	1.2e-10
18	56037488	C	T	0.165787	0.0185647	0.00275706	1.7e-12
18	77659561	T	G	0.13785	0.0173859	0.00299237	3.3e-09
18	55128675	A	G	0.0972951	-0.0549885	0.00345999	9.2e-60
19	47223949	A	G	0.127852	0.0268792	0.00306961	1.9e-19
19	49211969	C	T	0.53322	0.0139538	0.00205991	1.2e-12
19	3750615	C	T	0.536124	-0.0134126	0.00210683	5.9e-10
19	6710782	T	G	0.188989	0.0163149	0.00267871	5.3e-10
19	5827765	A	G	0.0420845	-0.0600781	0.00515232	2.9e-33
20	3862208	T	C	0.909524	-0.0205172	0.00357677	2.1e-08
20	45527902	G	A	0.318358	-0.0129359	0.00218723	9.1e-10
20	12962718	G	A	0.608552	-0.0151922	0.00210186	2.3e-13
20	60897487	T	C	0.572569	-0.0130385	0.00214849	1e-09
20	62697000	A	C	0.242406	0.0170764	0.00239405	2.6e-12
22	30418161	C	A	0.601994	0.0159171	0.00211018	2.8e-14
22	51094926	T	C	0.217495	0.0195188	0.00247941	3.1e-16

## Sheet: Table S3
Table S3. General information of SNPs associated with GGT level used in the MR study (n=246).
Chromosome	Position	Effect allele	Reference allele	Effect allele frequency	Beta	SE	P value
1	100040100	G	A	0.134587	-0.0222652	0.00284985	1.1e-14
1	51439777	T	C	0.0884291	-0.0224189	0.0034298	2.1e-10
1	200176152	C	T	0.35265	0.0116588	0.00204011	1.4e-08
1	82297456	G	T	0.325874	0.0179255	0.00207737	5.2e-18
1	214223779	A	G	0.0212109	0.060854	0.0067546	3.6e-21
1	101595983	C	A	0.235046	0.0311799	0.00229382	3.6e-45
1	155106697	A	G	0.410068	-0.0537665	0.00197664	7.4e-175
1	236702153	A	G	0.684155	-0.0149366	0.00216446	1.2e-12
1	120529750	C	A	0.105959	0.0323847	0.00318683	2e-24
1	930377	T	C	0.22981	0.0132422	0.00231924	2.1e-09
1	81942964	C	T	0.732189	0.0138633	0.00219936	1.6e-10
1	227181923	T	C	0.469387	0.0130096	0.00195447	2e-11
1	151748425	A	C	0.672496	0.0147073	0.0020905	2.9e-13
1	199971261	A	G	0.857018	-0.0204599	0.00277733	1.9e-14
1	178515312	A	G	0.532015	0.0291722	0.00194848	3.4e-54
1	200263154	G	A	0.783356	0.0273106	0.00236355	6.3e-33
1	205469151	T	C	0.0409036	0.0347743	0.0049173	4.2e-12
1	161520931	T	C	0.118747	0.0382475	0.00300571	6.7e-37
1	161656631	A	G	0.0896513	0.0194751	0.00340854	1.4e-09
1	109815252	G	A	0.315397	-0.0120258	0.0021061	1.6e-08
1	232784258	C	A	0.440028	0.0180127	0.00196123	2.7e-22
1	153743234	C	T	0.435101	-0.0106522	0.0020039	1.8e-08
1	2723193	T	G	0.0405147	0.0387765	0.00493901	6.7e-15
1	27209439	G	A	0.160924	-0.0263292	0.00264781	9.1e-27
1	16204747	G	A	0.0464514	-0.0327168	0.00463023	1.9e-13
1	225885157	T	C	0.418375	0.0202523	0.00197464	4.8e-24
1	45783656	A	G	0.149796	-0.0202641	0.00273511	1e-14
2	201624818	T	C	0.457767	0.0159898	0.00195965	6.7e-18
2	158442005	T	C	0.0756274	0.0242506	0.0036913	1.2e-12
2	85762675	T	C	0.125071	-0.0270989	0.00295485	1.1e-21
2	101627925	T	C	0.139221	-0.0172802	0.00285356	3.9e-10
2	37234519	C	T	0.579615	-0.0132559	0.00199573	8.1e-12
2	63282567	A	G	0.37408	0.0139648	0.00203074	2.6e-15
2	42659267	C	T	0.969011	-0.0390923	0.00562707	4.5e-13
2	133174764	T	C	0.333318	-0.0274294	0.00208674	2.6e-41
2	227125254	A	G	0.636349	0.0251331	0.00202983	5.6e-38
2	192112652	G	A	0.328182	0.0457421	0.00208687	3.4e-117
2	166611086	T	C	0.472925	-0.0146376	0.00198049	7.5e-14
2	44070251	C	T	0.395791	0.00981794	0.00199793	2.5e-08
2	169889579	T	C	0.0779559	-0.0316616	0.0036402	3.3e-17
2	160602258	G	A	0.401695	-0.0114653	0.00200131	1.7e-09
2	48646493	C	T	0.537423	0.0209085	0.00196069	1.6e-28
2	121348472	A	G	0.588877	-0.0192258	0.00198649	2.1e-23
2	64926764	A	G	0.698774	0.0263799	0.0021296	3.2e-35
2	120544569	C	T	0.0615264	0.0272683	0.00406838	4.6e-12
2	103149210	A	G	0.13502	0.0246055	0.00286152	9.7e-18
2	8666194	A	G	0.0317065	-0.0300456	0.00560763	1.2e-08
2	20369562	T	C	0.523317	-0.0112357	0.00195697	3.3e-10
2	218869388	G	A	0.747693	0.0116292	0.00225283	3.8e-08
3	4762449	T	C	0.484911	-0.0248918	0.00196361	1.4e-38
3	170727658	A	G	0.123838	0.0646352	0.00298087	5.6e-108
3	160110255	A	G	0.261661	0.0274601	0.00223128	2.9e-37
3	105389153	G	A	0.214479	-0.0142834	0.00240247	9.5e-09
3	126070625	C	A	0.132082	-0.0193057	0.0029127	4.4e-12
3	119526349	A	G	0.673363	-0.0217096	0.00211503	3.1e-24
3	187865419	G	A	0.483129	0.0126144	0.0019619	8.2e-11
3	172292484	A	G	0.232331	0.0180039	0.00232376	1.6e-15
3	47043622	A	G	0.40375	-0.0265162	0.00200256	4.7e-41
3	172311712	G	A	0.716058	0.0165631	0.00217165	1e-14
3	37032370	C	T	0.454344	-0.0339032	0.00197582	2.1e-70
3	149121095	T	G	0.702315	0.0149389	0.00214551	1.5e-14
3	4986938	C	A	0.0253815	0.0362796	0.00623388	1.6e-09
3	69879323	A	G	0.431311	0.0112998	0.00197819	2.7e-08
3	52566914	A	C	0.530714	-0.021319	0.00196547	7.9e-29
3	64650872	A	C	0.635504	0.0108118	0.00202899	2.6e-08
3	149162046	C	A	0.826852	0.0142191	0.00259699	1.1e-08
3	29366965	A	G	0.145595	0.0171782	0.00277925	2.2e-08
3	123523646	G	T	0.245529	-0.0201373	0.00227974	4.2e-20
3	136088038	A	G	0.339957	0.0200907	0.00207358	2.3e-23
4	184209611	C	T	0.375805	0.0144752	0.00202904	2.7e-15
4	157088585	G	A	0.308179	-0.0122671	0.00212742	9.4e-10
4	69536084	C	A	0.473834	-0.0296646	0.00198353	6.1e-55
4	69362301	G	T	0.645478	-0.0177304	0.002092	9.1e-19
4	89646537	A	G	0.153002	-0.0176816	0.00272892	1.5e-10
4	79622408	G	T	0.629427	-0.015265	0.00202942	3.3e-15
4	77662125	T	C	0.106047	-0.0176228	0.00319532	9.4e-09
4	1725685	A	C	0.183614	0.0204183	0.0025622	8.8e-17
4	169679449	A	G	0.187056	-0.0142856	0.0025179	1.6e-08
4	69928642	C	T	0.474134	-0.0189904	0.00196197	6.3e-23
4	39454293	A	G	0.325004	-0.0176869	0.00209586	8.3e-18
5	166810281	A	G	0.289938	0.0311889	0.00216172	1.4e-49
5	106697851	G	A	0.479624	-0.0141082	0.00196194	5.9e-13
5	77811561	T	G	0.350922	-0.0116431	0.00205559	4.3e-09
5	142849104	G	T	0.419123	-0.0140825	0.0019896	1.3e-12
5	112535345	C	T	0.666893	-0.0132716	0.00208167	1.7e-11
5	76114963	T	C	0.521971	0.013347	0.00196661	1.9e-11
5	118698998	C	T	0.260169	-0.0155854	0.00223823	3.6e-12
5	156753284	C	T	0.053127	-0.05507	0.00438333	4.2e-37
5	139515394	G	A	0.169965	0.0183411	0.00261405	9.9e-14
5	171865548	T	C	0.335474	-0.013309	0.00207655	2e-12
5	53314757	G	A	0.754214	0.0200106	0.00227822	1.3e-17
5	106883689	C	A	0.188771	0.0351494	0.00250913	6.8e-48
5	157928196	C	T	0.212785	0.0170947	0.00239729	2.7e-13
5	17102362	T	C	0.331776	0.0147999	0.00208317	5.5e-14
5	75700310	T	C	0.656832	-0.0182259	0.00207498	7.7e-20
6	32609126	C	T	0.231429	-0.0224455	0.00344419	1.1e-10
6	34207990	T	C	0.0475163	0.0515424	0.00461826	1.7e-31
6	21924326	G	T	0.294588	-0.03674	0.00215465	2.1e-67
6	126686407	G	A	0.313659	0.0111897	0.00211724	1.6e-08
6	158398815	T	G	0.207427	0.0295092	0.00242549	1.8e-37
6	15475704	T	C	0.610053	0.0117276	0.00201464	1.5e-08
6	7247248	C	T	0.653157	-0.0172932	0.00208201	2.7e-18
6	159227768	C	T	0.628403	-0.0186738	0.00203058	2.6e-21
6	107420516	C	A	0.351433	0.012727	0.00209744	1.4e-10
6	168161014	G	A	0.786483	-0.0180442	0.00239888	2.5e-13
6	139220712	T	C	0.192293	0.0148673	0.00249473	3.4e-10
6	153011434	T	C	0.0710298	0.0267989	0.00383394	1e-12
6	150103399	T	C	0.353173	-0.0120448	0.00205823	5.9e-09
6	53921674	C	T	0.68916	-0.0427055	0.00212452	1.5e-89
6	130374102	A	C	0.671132	0.0237533	0.00209799	6.8e-31
7	1581400	T	C	0.0676395	0.0261663	0.00391226	3.7e-11
7	134552634	A	G	0.285687	0.022658	0.00221181	3.8e-26
7	28933628	C	T	0.117928	-0.0258086	0.00304449	1.5e-20
7	26038458	T	C	0.778906	0.0394399	0.00236424	2e-64
7	143092269	A	G	0.0501299	0.0539217	0.00459695	2.5e-36
7	77326410	C	T	0.51538	-0.0212976	0.0019706	1.4e-27
7	1028448	T	C	0.205118	-0.0293075	0.00244356	3.2e-34
7	143085822	A	G	0.0654762	-0.0264028	0.00403641	4.9e-11
7	116435768	T	C	0.448968	-0.0212755	0.00197788	6e-30
7	72861768	A	G	0.0713968	-0.0249744	0.00382672	2.8e-11
7	44570717	A	C	0.172852	0.0138739	0.00259838	1.1e-08
7	44803944	T	G	0.126955	-0.0273995	0.00302182	4.3e-20
7	130465054	G	T	0.417413	0.011853	0.00199144	6.2e-09
8	59385164	C	T	0.196334	-0.0210753	0.00248051	3.9e-19
8	76476396	A	G	0.476132	-0.0170936	0.00196866	1.9e-20
8	120200060	G	T	0.47774	0.0168225	0.00196903	2.2e-18
8	23061792	C	T	0.240434	0.0125088	0.002302	2e-08
9	14292567	A	G	0.308713	0.0143807	0.00213325	4.1e-12
9	35826058	C	T	0.197747	-0.0145278	0.00247681	2.5e-08
9	112225774	C	T	0.344751	-0.0195369	0.00208299	4e-21
9	94118523	T	C	0.0784465	0.0228727	0.00386853	6.6e-09
9	125920376	A	G	0.854808	-0.0186501	0.00281991	3.9e-10
10	35042616	G	T	0.260561	-0.019405	0.0022324	2.6e-19
10	95324503	A	C	0.199565	-0.0170062	0.00245525	2.2e-12
10	79682918	T	C	0.250435	0.0661624	0.00226417	6.9e-197
10	45992470	A	G	0.239422	0.016864	0.00229823	5.3e-14
10	62508500	T	C	0.235736	-0.0157038	0.00231287	9.4e-12
10	11898502	T	G	0.203171	0.0202012	0.00243813	2.1e-16
10	79576772	A	G	0.0314061	-0.0304432	0.00580283	7.4e-09
10	75483366	T	C	0.586637	0.0119301	0.0019906	1.5e-08
10	126371957	T	C	0.298378	0.0191914	0.00214819	1.3e-19
10	98470865	C	T	0.182709	0.0240767	0.00253921	1.2e-20
10	52637925	G	A	0.296069	-0.0289854	0.00215067	8.1e-43
10	65126832	C	T	0.473606	0.0238004	0.00196631	2.6e-37
10	22861591	C	A	0.944581	-0.0218613	0.00429022	3.8e-08
11	58233395	A	G	0.211579	-0.0262831	0.00240738	4.1e-29
11	62365619	G	A	0.374911	0.0132352	0.00204485	9.1e-12
11	69275865	A	G	0.327541	0.0120377	0.00209272	2.7e-09
11	12072099	G	A	0.317767	-0.0357437	0.00210725	7.2e-68
11	34653771	G	T	0.105912	-0.0413607	0.00319901	1.2e-42
11	118938435	A	G	0.387438	0.0118334	0.00210923	2.3e-08
11	111896324	T	C	0.354381	-0.012791	0.00207854	1.7e-10
11	2682676	A	G	0.0854328	0.0212821	0.00351848	4e-09
11	78869645	A	G	0.605922	-0.0198604	0.00200872	3.7e-23
11	78599783	G	A	0.648085	-0.0222785	0.00205833	3.2e-27
11	57185404	C	T	0.0441219	0.026666	0.0048199	1.3e-08
11	76271005	A	G	0.361805	-0.0123225	0.00204456	6.1e-10
11	118368822	G	T	0.0622671	0.0240335	0.00407655	8.5e-10
11	407236	C	T	0.728052	-0.0126269	0.00235454	4e-08
11	103666828	A	G	0.0743071	-0.019484	0.00374937	1.2e-08
12	51793821	A	G	0.63787	-0.0152575	0.00203109	5.5e-14
12	133155907	T	C	0.37848	0.0118434	0.00201489	1.4e-08
12	121868340	T	C	0.0540402	0.0324063	0.00454825	4.8e-13
12	121655063	A	G	0.0183451	-0.0634557	0.00728766	9.6e-20
12	51139803	A	C	0.292417	0.0120565	0.00214805	1.3e-08
12	95927762	C	T	0.536098	0.0194858	0.00198381	5.4e-24
12	20579969	T	G	0.200469	-0.0216433	0.00244449	3.4e-20
12	34044557	A	G	0.400894	-0.0107391	0.00199326	1.4e-08
12	121214656	T	G	0.947966	0.0394322	0.00440224	5.8e-21
12	81351074	G	A	0.277916	0.0143855	0.00218107	2.6e-11
12	53275334	C	T	0.657927	-0.0188462	0.00205989	2.9e-20
12	109053862	T	C	0.5215	-0.0142164	0.00195458	4.1e-13
12	111522026	G	T	0.0684436	0.0578178	0.0038698	2e-53
12	25409069	G	A	0.0719066	-0.0368412	0.00378707	3.9e-25
13	78428918	T	G	0.107386	0.0183506	0.00318506	4.5e-09
13	99088006	A	G	0.224403	0.013897	0.00238268	2.3e-09
13	28440454	G	A	0.565637	-0.0341956	0.00198661	4e-73
13	81081724	A	G	0.254476	0.0139353	0.00226168	9.5e-10
13	110937565	A	G	0.200436	-0.0221542	0.00246469	2e-21
13	41378982	A	G	0.0881966	-0.0186976	0.00347573	4.1e-08
13	111340042	C	A	0.0974606	-0.0212995	0.00340562	1e-09
13	52253655	T	G	0.0914059	-0.0245899	0.00341717	1.2e-13
14	103791045	C	T	0.27895	-0.0211537	0.00218875	8.7e-23
14	90050916	A	C	0.232753	0.0146395	0.00232283	9.2e-11
14	35263983	C	T	0.0941353	0.0210284	0.00338771	2.5e-10
14	77517894	A	G	0.338664	-0.0158777	0.00207495	1.1e-15
14	103449773	T	C	0.418181	0.0276062	0.0019889	3.3e-46
14	73426290	T	C	0.101319	0.0255412	0.00326859	1.7e-15
14	69703158	G	A	0.306981	0.0139465	0.00213783	4.9e-14
14	50446256	T	C	0.154352	0.0197445	0.00271543	9.7e-17
15	75012985	C	T	0.0336275	-0.0307542	0.00546841	2.8e-08
15	63793873	C	T	0.344068	0.0278416	0.00207035	7.9e-44
15	85870367	G	A	0.41985	0.0147636	0.00199587	4.3e-13
15	50941131	G	A	0.401193	-0.0165313	0.00201247	1.1e-16
15	67428014	A	C	0.205396	-0.0132685	0.00243731	5.3e-09
15	39747348	C	A	0.0967629	-0.0235231	0.00332854	2.1e-13
15	40328665	A	G	0.709948	-0.0199435	0.00218895	1.2e-22
15	72172986	T	C	0.193209	-0.0183006	0.00256777	4.2e-12
16	58068884	G	A	0.00889366	0.0724749	0.0104755	5.6e-12
16	58071092	T	C	0.2206	-0.0338432	0.00237602	1.9e-50
16	2154537	A	G	0.0191559	-0.112164	0.00754694	2.7e-58
16	58668566	A	G	0.417675	0.0145941	0.00199592	8.8e-13
16	424277	A	G	0.0682711	0.0354716	0.00391612	3.2e-21
16	30538419	A	G	0.399328	0.022722	0.00202459	1.2e-31
16	3544040	T	G	0.215053	0.0161839	0.00242253	7.6e-13
16	88541140	T	C	0.331581	0.0185854	0.00208958	3.7e-19
16	11641180	G	A	0.48679	0.0172244	0.00196703	1.8e-18
17	73464718	A	G	0.711133	0.01323	0.00217094	1.9e-10
17	75338489	C	A	0.474124	-0.0179118	0.00197076	1.1e-22
17	79488775	T	C	0.389544	0.0401811	0.00201474	1.2e-90
17	17041476	A	G	0.0392482	0.0322944	0.00518767	2.2e-10
17	65878736	A	G	0.195187	0.0289027	0.00248246	2.5e-32
17	17621007	T	C	0.21366	-0.0140131	0.00240158	6.9e-10
17	36077099	A	G	0.217177	0.0368222	0.002389	1.1e-55
17	7350050	A	C	0.211507	0.0154761	0.00240945	6e-12
17	8216468	C	T	0.492168	0.0183947	0.0020231	9.7e-23
17	37010150	A	G	0.846675	-0.0156093	0.00273151	4.9e-10
17	29653293	C	T	0.621473	0.0174859	0.00203744	4e-19
17	1978484	C	T	0.601602	-0.0116811	0.00200913	6e-09
18	33102339	C	T	0.181009	-0.0157673	0.0025594	9.3e-11
18	5956425	T	C	0.396718	-0.012931	0.00201911	1.3e-10
18	56095378	G	T	0.796722	-0.079551	0.00244881	1e-200
18	60813215	T	C	0.0778632	0.021334	0.00367581	5e-09
18	812661	T	G	0.117357	0.0176585	0.00306163	4.5e-09
18	19607342	G	A	0.0536447	0.0396544	0.00437164	8.6e-22
19	6665020	C	T	0.941338	-0.0339871	0.00433127	3.5e-16
19	38563162	T	C	0.0811782	0.0253364	0.00360082	1e-12
19	50016748	T	C	0.0819555	0.0286468	0.0035889	1.7e-15
19	17844894	G	A	0.495014	0.0272706	0.00196372	3.7e-48
19	36038390	G	A	0.62478	0.0114822	0.00210286	2e-08
20	10637057	C	T	0.0762317	-0.0231079	0.0037185	5.5e-10
20	62387417	A	G	0.189181	0.0242661	0.00251277	2.4e-22
20	45589259	A	C	0.400008	0.0113842	0.00201207	4.3e-09
20	31352316	C	T	0.415707	0.0212298	0.00200014	9.2e-29
20	62196807	C	T	0.935436	0.0327699	0.00450836	2.7e-13
20	3678792	C	A	0.067915	0.0380939	0.00394757	4.6e-23
20	14678135	T	G	0.307876	0.0283945	0.0021339	1.8e-43
20	828650	T	C	0.453458	0.0106013	0.00197682	2.5e-08
21	42269076	T	C	0.161139	-0.0174564	0.00268867	4.6e-12
21	30557510	C	T	0.880827	0.0233643	0.00304839	1.7e-15
22	18395241	A	G	0.738348	0.0650602	0.00221278	1.4e-200
22	38323700	T	C	0.0199568	-0.0434341	0.006953	3.6e-10
22	24125565	A	G	0.919494	0.0207721	0.00385142	3.9e-08
22	50714289	C	T	0.735314	-0.0132175	0.0022487	2e-09
22	39096602	C	T	0.393828	0.0278581	0.00199112	2.5e-47
22	50786976	A	G	0.0849986	-0.021113	0.00347995	3.3e-10

## Sheet: Table S4
Table S4. General infromation of SNPs associated with ALP level used in the MR study (n=246).
Chromosome	Position	Effect allele	Reference allele	Effect allele frequency	Beta	SE	P value
1	169823660	T	C	0.283649	-0.0126624	0.0020506	3.4e-10
1	21817253	G	A	0.976443	-0.0739741	0.00607818	4.1e-49
1	220077430	T	C	0.308959	0.0131629	0.00200004	8.6e-12
1	54926356	G	A	0.570225	0.0106296	0.0018603	6e-09
1	65423071	C	T	0.130495	0.0189018	0.00273117	7.4e-14
1	22333538	G	A	0.0358387	-0.0881326	0.00510478	3.2e-63
1	93426874	T	G	0.267867	-0.0130172	0.00209282	1.6e-11
1	2332391	T	C	0.455668	0.0175134	0.00186673	1.5e-23
1	21944397	G	A	0.04922	0.106978	0.00428313	6.4e-160
1	205801872	G	A	0.533301	-0.0152154	0.00185794	3.9e-15
1	22871312	G	A	0.870442	0.0179199	0.00274966	1.3e-10
1	44171266	A	G	0.420659	-0.0204918	0.00186617	1.4e-28
1	21932625	A	G	0.107408	-0.113727	0.0029945	1e-200
1	214352015	G	A	0.641311	-0.0213732	0.00192016	7.9e-32
1	109634513	G	A	0.0833932	-0.0285577	0.00333349	1e-19
1	234852204	A	G	0.518287	0.0162284	0.00184522	3.6e-20
1	161515326	T	C	0.117951	0.0236583	0.00285049	1.7e-16
1	154346967	A	C	0.153575	-0.0180523	0.00255234	2.7e-14
1	21765211	G	A	0.769314	-0.127039	0.00218759	1e-200
1	22170874	T	C	0.0706662	0.0492995	0.00368712	1.5e-38
1	109652136	G	A	0.0993359	0.0200483	0.00307533	3.1e-11
1	20916791	G	A	0.621429	-0.0143629	0.00190129	2.2e-14
2	158442005	T	C	0.0756137	-0.0296006	0.00356816	1.7e-17
2	204154552	T	C	0.554636	0.021635	0.00190726	3.8e-29
2	171910313	T	C	0.281424	0.0145497	0.00210373	1.1e-12
2	134844756	A	G	0.328403	-0.0150683	0.00201287	2e-16
2	88446090	T	C	0.340685	-0.0181156	0.00198909	1e-22
2	135016618	C	A	0.761761	-0.0291339	0.00221878	1.2e-43
2	30667700	T	C	0.241601	-0.0212154	0.00220467	1.7e-22
2	169933741	A	G	0.539852	-0.0432543	0.00189744	1.6e-127
2	219143327	C	T	0.401471	0.0145799	0.00193826	1.4e-16
2	109085212	T	C	0.166384	-0.0195272	0.00253083	5.9e-16
2	199246208	G	A	0.213857	-0.0275296	0.00230352	1.2e-37
2	242275579	A	G	0.160206	-0.0207905	0.00258369	1.4e-18
2	181942440	C	T	0.387137	0.0151765	0.00194052	6.2e-15
2	28623047	C	T	0.524235	-0.0135445	0.00189105	4e-13
2	21406568	A	C	0.752743	0.0202001	0.00218909	1.1e-21
2	192160875	T	C	0.578684	-0.0156269	0.00192738	3.9e-17
2	43931176	C	T	0.532995	-0.0110508	0.00191246	1.3e-08
2	234238254	G	T	0.718534	0.0123953	0.00214984	2.8e-11
2	64982415	G	A	0.674824	0.0116327	0.00201547	8.8e-11
3	113464859	G	A	0.336287	-0.0124209	0.00201718	7e-11
3	33457493	A	C	0.116237	0.0231755	0.00296361	3e-17
3	12269266	T	C	0.418157	-0.0170233	0.00192464	4.1e-20
3	98536571	C	T	0.447864	-0.023189	0.00191032	1.6e-36
3	121400725	A	G	0.222892	0.0140501	0.00229879	5.2e-12
3	187459497	C	T	0.669773	0.0123228	0.00202112	1.1e-09
3	186723944	G	A	0.0683188	-0.022409	0.00376074	2.4e-10
3	47361082	T	G	0.39852	-0.0186939	0.00194801	1.3e-22
3	101101361	A	G	0.380248	-0.0162052	0.00195473	6.8e-18
3	8621431	A	G	0.792422	0.0129722	0.00233482	9.3e-11
3	142694463	G	A	0.630563	-0.0123411	0.00196398	5.7e-11
3	155551894	G	A	0.248545	-0.0161079	0.00221688	1.9e-16
3	46021218	T	G	0.755835	-0.0198407	0.00221259	1.2e-19
3	53185626	A	G	0.133963	0.0181515	0.0027834	7.2e-12
3	119560606	C	T	0.617776	-0.0187464	0.0019531	3.5e-22
3	132188163	G	A	0.0567667	-0.0386483	0.00411714	2.1e-22
4	37436197	T	G	0.0945386	0.0289581	0.00324496	2.1e-20
4	5761724	G	A	0.658946	-0.0106977	0.00200197	1.6e-09
4	87813229	A	G	0.0874993	0.0226357	0.00336615	3e-13
4	69519875	A	G	0.0190924	0.0579514	0.00716884	2.3e-16
4	100261952	A	G	0.410812	0.0184677	0.00194227	9.2e-22
4	23890582	C	T	0.558151	0.0120034	0.00191751	2.6e-10
4	960542	G	T	0.0459297	0.0288666	0.00464765	1.5e-11
4	83279722	C	T	0.213	-0.0156358	0.00235532	4.2e-11
4	129043617	G	T	0.625235	-0.0174821	0.00197238	4.5e-18
4	151207127	T	C	0.31633	-0.0228142	0.00204324	6.8e-34
4	154190965	G	A	0.165487	-0.0228734	0.00255481	2.2e-21
4	111112610	G	A	0.341508	-0.0203371	0.00200253	2.5e-27
4	148980174	T	C	0.742091	0.0353863	0.00217131	2.3e-62
5	81736062	T	C	0.728168	0.0215456	0.00213296	5e-26
5	158517233	G	T	0.414127	0.0162481	0.00192791	8.5e-19
5	122817253	C	T	0.187073	-0.0142628	0.00243141	9.6e-11
5	36878780	G	A	0.43479	-0.0116148	0.001919	2.9e-11
5	178581797	T	C	0.234576	-0.0164385	0.0022572	1.2e-11
5	115169920	A	G	0.185072	0.0172366	0.00244571	1.3e-12
5	77473165	G	A	0.233042	0.0148759	0.00225216	8.5e-11
5	179048449	G	T	0.453098	0.0125173	0.00192415	2.8e-10
5	52080909	C	T	0.0411973	-0.0476803	0.00479507	1.6e-27
5	88377644	A	G	0.386016	0.0194868	0.00195022	9.1e-23
6	24517705	C	T	0.0274548	-0.0630668	0.00574371	2.5e-29
6	151849040	A	G	0.113116	0.0184833	0.00296544	3.3e-09
6	2680732	T	C	0.169414	-0.0227801	0.00254481	2.5e-20
6	24289593	T	C	0.127195	-0.0709177	0.00282305	7e-146
6	24105330	A	G	0.844148	0.0207481	0.00259109	3e-14
6	168928251	T	C	0.669315	-0.0116804	0.00201856	3.2e-08
6	35309951	T	C	0.0453035	0.034945	0.00451894	3.6e-15
6	131999582	A	G	0.635778	0.0151881	0.00195534	3.8e-14
6	44566567	T	C	0.540564	-0.015671	0.00188612	2.2e-19
6	143481743	C	T	0.495461	0.0122443	0.00188204	4.7e-11
6	76263441	A	G	0.392253	-0.00971295	0.00192125	2.4e-08
6	53921674	C	T	0.689146	-0.0174295	0.0020317	2.5e-15
6	116421127	G	A	0.400717	0.0199179	0.00191818	1.7e-25
7	8182087	T	C	0.946647	0.0240508	0.0042267	2e-08
7	92609879	A	G	0.0370693	0.0318771	0.00502917	2.3e-11
7	75623893	A	G	0.0990108	-0.0192694	0.0031919	7.4e-10
7	44240664	T	G	0.049148	-0.0335405	0.00441302	2.9e-14
7	152231124	A	G	0.259285	0.0139878	0.00216971	7.1e-12
7	38125948	G	A	0.878674	-0.0138587	0.00290452	3.6e-08
7	1028448	T	C	0.205115	-0.01543	0.00236417	1.4e-12
7	65842545	C	T	0.412699	0.0131418	0.00192601	1e-13
7	108172885	G	T	0.322583	-0.0113272	0.00203085	3.4e-08
7	106850548	T	G	0.226583	-0.0266926	0.00227115	6.1e-34
7	150530196	G	T	0.791833	0.017458	0.00233899	1.4e-15
8	103851052	C	T	0.257281	-0.0184133	0.00217649	2.2e-18
8	95836307	C	T	0.17796	0.0129395	0.00247879	2.2e-08
8	18215738	C	T	0.494285	0.00927173	0.00189652	4.3e-08
8	145245647	T	C	0.276205	-0.013016	0.0022267	1.2e-09
8	145639726	C	T	0.555436	-0.0373241	0.0021352	4.5e-75
8	74888494	T	C	0.317143	-0.0146961	0.00204446	3.7e-13
8	9719827	T	C	0.197537	-0.0212384	0.00269113	6.3e-17
8	6569927	T	C	0.653666	0.0145995	0.0019917	2.1e-15
8	9149612	C	T	0.0981732	-0.0197504	0.00318815	1e-09
8	109154233	T	G	0.464604	0.00999843	0.00189946	4.2e-08
8	38272582	A	C	0.228108	-0.0132419	0.00225705	3.5e-10
8	30182929	G	A	0.211292	-0.0187344	0.00231803	6.6e-17
8	71089631	C	T	0.845651	-0.0235241	0.00262302	9.7e-21
8	80845186	G	A	0.723416	-0.0118125	0.00212206	4.2e-09
9	123583192	G	A	0.579141	-0.0148798	0.00189224	7.1e-18
9	18613937	T	G	0.0236461	0.0295196	0.00609332	1.4e-08
9	117168551	A	C	0.489681	0.0107533	0.00186666	5e-09
9	139330701	A	G	0.285256	0.0303356	0.00204807	5.7e-56
9	98306920	G	A	0.343693	-0.0134908	0.0019511	7.1e-12
9	19217780	C	T	0.0769049	0.0223582	0.00347369	3.4e-11
9	136031346	G	A	0.472879	-0.0331363	0.0018629	1.5e-78
9	104433255	T	C	0.0200664	0.109603	0.00669213	1.9e-67
9	5632130	T	G	0.292676	0.0380957	0.00203387	3e-81
9	104204614	T	C	0.700943	-0.0519936	0.00202083	3.5e-157
9	98638288	G	A	0.313823	0.0152997	0.00200358	1.7e-16
9	136475183	T	C	0.573611	0.0173176	0.00187218	1.7e-20
9	136359599	T	C	0.0911028	-0.138524	0.00321605	1e-200
9	136042264	C	T	0.240104	-0.0984757	0.00216799	1e-200
10	26224759	A	G	0.0692413	-0.0465433	0.00373308	2.6e-37
10	25207403	C	A	0.369625	-0.0103035	0.00196395	3.1e-09
10	114022566	A	G	0.188169	-0.0304233	0.00242239	2.8e-36
10	11898502	T	G	0.203154	0.0150032	0.00235208	1.4e-10
10	91066769	A	C	0.724096	-0.012908	0.00215091	2.7e-10
10	5254847	G	A	0.153842	0.0255826	0.00262558	2.5e-25
10	63956395	G	A	0.0990913	0.0180484	0.00320254	1.7e-09
10	120512489	A	G	0.353463	0.0138948	0.0019777	4.1e-12
10	79665173	C	T	0.250272	0.0246494	0.00218437	2.1e-34
10	130888067	C	T	0.226695	-0.0182138	0.0022624	1.8e-17
11	47663049	G	A	0.350234	-0.0192448	0.00198609	2.7e-22
11	134256805	T	C	0.127258	0.0301892	0.00283606	1e-29
11	118514625	T	C	0.224249	-0.0356852	0.00228759	8.7e-51
11	16484699	A	G	0.298171	-0.0175227	0.00206812	3.9e-18
11	65294830	A	C	0.289854	-0.0175687	0.00208474	1.3e-17
11	65652177	G	A	0.033271	-0.0335867	0.00527803	3e-10
11	75455021	A	C	0.156967	-0.0235939	0.00259872	9.4e-22
11	86882599	A	C	0.313062	0.012393	0.0020371	9.1e-09
11	628245	A	G	0.24597	-0.0131531	0.00219799	8.1e-10
11	30270667	A	G	0.654117	-0.0108794	0.00198537	1.9e-08
11	5718256	G	A	0.0361002	0.0302544	0.00507666	3.9e-12
12	124002299	A	G	0.0241698	0.0357697	0.00627755	1.6e-10
12	106518175	G	A	0.482514	0.0114579	0.00189708	5.8e-11
12	53681683	G	A	0.326881	-0.0290928	0.00204157	3.1e-53
12	670520	T	C	0.0257148	0.0694958	0.00634447	4.5e-31
12	111894072	T	C	0.206256	-0.0356572	0.00234976	1.3e-56
12	58118248	C	T	0.309853	-0.0156633	0.00205229	9e-17
12	29496224	A	G	0.321323	0.0114828	0.00204053	5.1e-10
12	110950376	C	T	0.611905	0.0112262	0.00194574	1.1e-08
12	4672394	G	T	0.277586	-0.0143886	0.00211709	1e-11
12	57777712	T	G	0.0698107	-0.0203083	0.00371745	3.2e-09
12	107341385	C	T	0.505964	-0.0200858	0.00189719	1.5e-26
12	121079806	T	C	0.161215	-0.0164593	0.00258167	4.1e-12
13	42763140	A	G	0.104829	0.0183078	0.00311135	5.8e-10
13	43155443	A	G	0.823581	-0.0334888	0.00251922	3.7e-47
13	103519251	T	C	0.048046	-0.0234329	0.00451027	2.5e-08
13	74733471	A	C	0.448629	0.0182941	0.00191115	1.4e-23
13	95258944	C	T	0.683718	-0.0454735	0.00204648	1.6e-119
13	114549015	C	T	0.370947	0.0124985	0.00197167	8.1e-11
13	111111023	C	T	0.596932	-0.023133	0.00195887	3.6e-36
14	75426250	A	G	0.423748	0.0160404	0.00192883	6.4e-18
14	73712922	C	T	0.200148	0.014699	0.00240196	2e-10
14	51372315	T	C	0.0186077	0.0423228	0.00717215	1.2e-08
14	73015668	G	A	0.332919	-0.0235025	0.00202026	5.3e-34
14	92537163	G	T	0.240831	-0.0132087	0.00224758	1.8e-10
14	24869751	T	C	0.240701	-0.0156413	0.00223168	1.3e-15
14	103567020	C	T	0.246641	0.0221046	0.00221533	6.2e-28
14	91473271	A	G	0.144369	0.0196149	0.00271203	7.7e-14
14	24883887	A	G	0.469838	-0.0272913	0.00196065	7.9e-47
15	79051705	T	C	0.0645315	-0.0214225	0.0039721	5.7e-10
15	90756292	G	A	0.118697	0.0237373	0.00294462	4.3e-17
16	11826013	T	C	0.567386	0.0189718	0.00191985	1.6e-28
16	71487952	T	G	0.166158	-0.0165459	0.00256116	2.2e-11
16	2144894	A	G	0.0772758	-0.0433483	0.00355797	8e-40
16	4945687	T	G	0.0697632	-0.0220737	0.00374633	1.3e-10
16	28137248	A	C	0.285752	-0.0129617	0.0021185	3.4e-11
16	69944335	A	G	0.607272	0.00959692	0.00198396	2e-09
16	49877753	A	C	0.161944	-0.0147139	0.00257727	2.9e-08
16	83999653	G	A	0.13386	0.0224918	0.00290198	7.5e-16
16	71609856	T	C	0.0648139	0.0328268	0.00388344	3e-18
16	30812608	A	G	0.0814487	-0.0325758	0.00347578	6.6e-23
16	83968805	C	T	0.292381	0.0117071	0.00208952	4.8e-10
16	72230112	T	C	0.194095	0.0381516	0.00239914	2.9e-65
17	67060872	C	T	0.038085	0.0313686	0.00495208	3.1e-14
17	72725864	A	C	0.806683	0.0151875	0.00239845	4.1e-12
17	28803663	A	C	0.446659	-0.0096144	0.00190409	3.5e-08
17	57915424	G	T	0.126575	-0.0143799	0.00285018	6.6e-09
17	29640225	G	A	0.615235	-0.0119835	0.00194584	5.6e-10
17	46048412	T	G	0.104312	-0.0225543	0.00310858	1.4e-13
17	73313326	A	G	0.837813	0.0151488	0.00257085	2.6e-09
17	44131305	C	T	0.549968	-0.0203263	0.00190614	2e-29
17	7184046	A	G	0.165678	-0.0509146	0.0025467	3.7e-93
17	7074718	G	A	0.238213	0.087238	0.00222795	1e-200
17	7005123	T	C	0.0725131	-0.050661	0.00366493	7.3e-49
17	47947919	T	C	0.0349821	0.0617617	0.00516306	1.2e-32
17	2627266	A	G	0.0600268	-0.0224326	0.0040727	1.1e-08
17	62206299	C	T	0.0384522	-0.0375582	0.00492993	3.8e-16
17	7217099	G	T	0.0356263	0.0989496	0.00525305	3.5e-88
17	37829604	T	C	0.678628	-0.0320974	0.00204427	7e-63
18	77218855	A	G	0.314704	-0.0186885	0.00205145	3.7e-20
18	3457606	T	C	0.0766747	-0.0272183	0.00372893	1.2e-14
18	21117419	T	G	0.490206	0.0127899	0.00190979	2.5e-13
18	56095378	G	T	0.796728	-0.0281368	0.0023693	2.4e-37
18	47159090	G	A	0.822642	-0.0235201	0.0024997	3.5e-22
19	49104308	T	C	0.407176	-0.0830887	0.00198923	1e-200
19	5831840	T	C	0.0417919	0.040624	0.00474385	6.9e-21
19	45477951	C	T	0.94897	-0.048811	0.004711	7.7e-27
19	17844325	C	T	0.473683	0.0116968	0.00192231	8.8e-11
19	7506668	G	T	0.334784	0.0115045	0.00201317	7.7e-11
19	35556300	G	A	0.925645	-0.0268281	0.00378377	9e-15
19	3755962	C	A	0.540604	0.0185702	0.00189793	7.3e-22
19	54676763	T	C	0.445232	0.0501424	0.00192756	8.59e-159
19	4056207	A	C	0.192404	-0.0142759	0.00240155	7.4e-09
19	33874354	T	C	0.249452	-0.0198403	0.00218108	1.1e-21
19	49270230	A	G	0.0435685	0.0384507	0.00462612	4e-20
19	41363898	C	T	0.735336	-0.0376259	0.00209648	3.5e-78
20	30919183	G	A	0.166774	0.0146392	0.00258281	1.3e-10
20	61524133	T	C	0.340341	0.012364	0.00201989	1.1e-09
20	17844684	T	G	0.660329	-0.0167495	0.00200925	5.6e-20
20	56138178	T	C	0.0407513	0.0352668	0.0048155	1.5e-14
20	25337205	G	T	0.521874	0.0531006	0.00190114	3.2e-185
20	12962718	G	A	0.608536	-0.012209	0.00195047	6.8e-11
20	60718420	T	C	0.785624	0.0154613	0.00239535	1.6e-11
20	44640959	A	G	0.575357	0.0211838	0.00195776	2e-32
20	62594831	A	G	0.169739	-0.0204808	0.00260266	4.3e-17
20	39325312	T	C	0.137446	-0.0261502	0.00276715	1.8e-23
21	17593061	G	A	0.568224	-0.0120622	0.00193115	5.1e-11
21	40316902	A	C	0.398777	0.0096178	0.00195307	3.1e-09
21	34815794	A	G	0.463369	-0.0111661	0.00191419	7.4e-09
21	36911152	C	T	0.570343	-0.0150763	0.00193048	3.6e-15
22	50853626	G	T	0.344378	-0.0126895	0.0020051	9e-14
22	46553234	T	C	0.717183	-0.01166	0.00211795	4e-09
22	39875966	G	T	0.489754	0.0158443	0.00191151	1.8e-18
22	24267047	T	C	0.58636	-0.0194532	0.00193586	3.5e-27

## Sheet: Table S5
Table S5. Associations between liver biomarkers in early pregnancy and blood glucose levels in the 75-g OGTT.
Variables	FBG			1-h PBG			2-h PBG
	Beta(SE)	P value		Beta(SE)	P value		Beta(SE)	P value
ALT, U/L	0.001(0)	0.106		0.010(0.002)	<0.001		-0.001(0.026) †	0.96
							0.011(0.003) †	<0.001
							0.001(0.004) †	0.771
AST, U/L	0.001(0.001)	0.273		0.016(0.003)	<0.001		0.008(0.003)	0.002
GGT, U/L	0.004(0.001)	<0.001		0.017(0.002)	<0.001		0.010(0.002)	<0.001
ALP, U/L	0.002(0)	<0.001		0.008(0.002)	<0.001		0.008(0.001)	<0.001
AST/ALT	-0.013(0.009)	0.169		-0.283(0.106) ‡	<0.001		-0.238(0.062) §	<0.001
				-0.012(0.040) ‡	0.764		-0.007(0.048) §	0.883
HSI	0.002(0.002)	0.335		0.032(0.006)	<0.001		0.023(0.005)	<0.001
†: ALT was divided into <10 vs. 10~32 vs. ≥33 U/L to perform piecewise linear regression with 2-h PBG.
‡: AST/ALT was divided into <1.20 vs. ≥1.20 to perform piecewise linear regression with 1-h PBG.
§: AST/ALT was divided into <1.51 vs. ≥1.51 to perform piecewise linear regression with 2-h PBG.
¶ The model was adjusted for age, maternal BMI in the first trimester, educational level, gravidity, parity, weight gain before OGTT, gestational age of measurement, smoking and alcohol consumption. For HSI, BMI in the first trimester was treated as a categorical variable (<18.5, 18.5-23.9, 24.0-27.9 and ≥28.0 kg/m2) for adjustment in the modeling to avoid multicollinearity.
Abbreviations: GDM: gestational diabetes mellitus; ALT: alanine aminotransferase; AST: aspartate aminotransferase; GGT: gamma-glutamyl transferase; ALP: alkaline phosphatase; HSI: hepatic steatosis index; FBG: fasting blood glucose; PBG: post-load blood glucose.

## Sheet: Table S6
Table S6. The associations of liver biomarkers with GDM risk among participants with normal range of liver biomarkers.
Variables	Non-GDM	GDM	Crude model	Adjusted model †
ALT, U/L
Q1:1~10	2070 (28.9)	382 (24.5)	ref	ref
Q2:11~13	1843 (25.8)	334 (21.4)	0.98(0.84-1.15)	0.91(0.77-1.07)
Q3:14~19	1806 (25.3)	423 (27.2)	1.27(1.09-1.48)	1.11(0.95-1.31)
Q4:20~45	1432 (20.0)	419 (26.9)	1.59(1.36-1.85)	1.30(1.10-1.53)
AST, U/L
Q1:3~14	2031 (28.4)	363 (23.3)	ref	ref
Q2:15~17	2408 (33.7)	535 (34.3)	1.24(1.07-1.44)	1.16(1.00-1.36)
Q3:18~20	1525 (21.3)	343 (22.0)	1.26(1.07-1.48)	1.09(0.92-1.30)
Q4:21~40	1187 (16.6)	317 (20.3)	1.49(1.26-1.77)	1.25(1.04-1.49)
GGT, U/L
Q1:2~9	2241 (31.3)	385 (24.7)	ref	ref
Q2:10~11	1570 (22.0)	299 (19.2)	1.11(0.94-1.31)	1.06(0.89-1.25)
Q3:12~15	1813 (25.4)	427 (27.4)	1.37(1.18-1.59)	1.24(1.05-1.45)
Q4:16~45	1527 (21.4)	447 (28.7)	1.70(1.47-1.98)	1.30(1.10-1.54)
ALP, U/L
Q1:15~43	2036 (28.5)	364 (23.4)	ref	ref
Q2:44~50	1907 (26.7)	407 (26.1)	1.19(1.02-1.39)	1.14(0.97-1.33)
Q3:51~57	1614 (22.6)	353 (22.7)	1.22(1.04-1.44)	1.17(0.99-1.38)
Q4:58~120	1594 (22.3)	434 (27.9)	1.52(1.31-1.78)	1.39(1.18-1.64)
† The model was adjusted for age, maternal BMI in the first trimester, educational level, gravidity, parity, weigh gain before OGTT, gestational age of measurement, smoking and alcohol consumption.
Abbreviations: GDM: gestational diabetes mellitus; ALT: alanine aminotransferase; AST: aspartate aminotransferase; GGT: gamma-glutamyl transferase; ALP: alkaline phosphatase

## Sheet: Table S7
Table S7. The associations of liver biomarkers in first trimester (8- 12w) with GDM risk.
Variables	Non-GDM	GDM	Crude model	Adjusted model †
ALT, U/L
Q1:1~10	1662 (27.83)	312 (23.41)	ref	ref
Q2:11~13	1527 (25.57)	272 (20.41)	0.95(0.79-1.13)	0.88(0.74-1.06)
Q3:14~19	1608 (26.93)	393 (29.48)	1.30(1.11-1.53)	1.15(0.97-1.36)
Q4:20~87	1174 (19.66)	356 (26.71)	1.62(1.36-1.91)	1.32(1.10-1.58)
AST, U/L
Q1:3~14	1649 (27.62)	307 (23.03)	ref	ref
Q2:15~17	1971 (33.01)	445 (33.38)	1.21(1.03-1.42)	1.18(1.00-1.39)
Q3:18~20	1271 (21.29)	275 (20.63)	1.16(0.97-1.39)	1.06(0.88-1.28)
Q4:21~63	1080 (18.09)	306 (22.96)	1.52(1.28-1.81)	1.33(1.10-1.60)
GGT, U/L
Q1:2~9	1781 (29.83)	302 (22.66)	ref	ref
Q2:10~11	1289 (21.59)	252 (18.90)	1.15(0.96-1.38)	1.14(0.94-1.38)
Q3:12~15	1540 (25.79)	367 (27.53)	1.41(1.19-1.66)	1.37(1.14-1.63)
Q4:16~88	1361 (22.79)	412 (30.91)	1.79(1.52-2.11)	1.54(1.29-1.85)
ALP, U/L
Q1:15~43	1745 (29.22)	323 (24.23)	ref	ref
Q2:44~50	1563 (26.18)	347 (26.03)	1.20(1.02-1.42)	1.14(0.96-1.35)
Q3:51~57	1359 (22.76)	289 (21.68)	1.15(0.97-1.37)	1.10(0.92-1.32)
Q4:58~139	1304 (21.84)	374 (28.06)	1.55(1.31-1.83)	1.43(1.20-1.70)
AST/ALT
Q1:0.32~0.93	1440 (24.12)	417 (31.28)	ref	ref
Q2:0.94~1.20	1799 (30.13)	406 (30.46)	0.78(0.67-0.91)	0.86(0.73-1.01)
Q3:1.21~1.50	1214 (20.33)	240 (18.00)	0.68(0.57-0.81)	0.76(0.63-0.92)
Q4:1.51~17.00	1518 (25.42)	270 (20.26)	0.61(0.52-0.73)	0.72(0.60-0.87)
HSI
Q1:19.33~27.48	1684 (28.20)	253 (18.98)	ref	ref
Q2:27.49~29.96	1979 (33.14)	388 (29.11)	1.30(1.10-1.55)	1.36(1.12-1.66)
Q3:29.97~33.23	1097 (18.37)	228 (17.10)	1.38(1.14-1.68)	1.27(1.01-1.59)
Q4:33.24~110.53	1211 (20.28)	464 (34.81)	2.55(2.15-3.03)	1.98(1.57-2.51)
† The model was adjusted for age, maternal BMI in the first trimester, educational level, gravidity, parity, weigh gain before OGTT, gestational age of measurement, smoking and alcohol consumption. For HSI, BMI in the first trimester was treated as a categorical variable (<18.5, 18.5-23.9, 24.0-27.9 and ≥28.0 kg/m2) for adjustment in the modeling to avoid multicollinearity.
Abbreviations: GDM: gestational diabetes mellitus; ALT: alanine aminotransferase; AST: aspartate aminotransferase; GGT: gamma-glutamyl transferase; ALP: alkaline phosphatase; HSI: hepatic steatosis index.

## Sheet: Table S8
Table S8. Associations between AST/ALT and lipids in early pregnancy and GDM.
Variables		Non-GDM	GDM	Adjusted model †	P value	P interaction
AST/ALT	TC, mmol/L
AST/ALT³0.94	TC<5.16	769 (22.3)	133 (14.9)	ref	ref	0.195
	TC³5.16	215 (6.2)	55 (6.2)	1.19(0.96-1.47)	0.103
AST/ALT<0.94	TC<5.16	1856 (53.8)	507 (56.8)	0.94(1.23-1.84)	<0.001
	TC³5.16	607 (17.6)	198 (22.2)	1.40(1.04-1.86)	0.025
AST/ALT	HDL-C, mmol/L
AST/ALT³0.94	HDL-C>1.43	2024 (58.7)	433 (48.5)	ref	ref	0.9
	HDL-C≤1.43	633 (18.4)	164 (18.4)	1.21(0.97-1.49)	0.084
AST/ALT<0.94	HDL-C>1.43	554 (16.1)	183 (20.5)	1.36(1.10-1.68)	0.004
	HDL-C≤1.43	236 (6.8)	113 (12.7)	1.68(1.28-2.21)	<0.001
AST/ALT	LDL-C, mmol/L
AST/ALT³0.94	LDL-C<2.73	783 (22.7)	145 (16.2)	ref	ref	0.783
	LDL-C³2.73	201 (5.8)	43 (4.8)	1.15(0.93-1.42)	0.193
AST/ALT<0.94	LDL-C<2.73	1858 (53.9)	484 (54.2)	1.37(1.11-1.69)	0.003
	LDL-C³2.73	605 (17.6)	221 (24.7)	1.67(1.26-2.19)	<0.001
AST/ALT	TG, mmol/L
AST/ALT³0.94	TG<1.67	818 (23.7)	130 (14.6)	ref	ref	0.026
	TG³1.67	166 (4.8)	58 (6.5)	1.69(1.37-2.09)	<0.001
AST/ALT<0.94	TG<1.67	1876 (54.4)	456 (51.1)	1.57(1.27-1.94)	<0.001
	TG³1.67	587 (17.0)	249 (27.9)	1.77(1.34-2.31)	<0.001
† The model was adjusted for age, maternal BMI in the first trimester, educational level, gravidity, parity, weigh gain before OGTT, gestational age of measurement, smoking and alcohol consumption.
Abbreviations: GDM: gestational diabetes mellitus; ALT: alanine aminotransferase; AST: aspartate aminotransferase; TC: total cholesterol; HDL-C: high-density lipoprotein cholesterol; LDL-C: low-density lipoprotein cholesterol; TG: triglycerides.
